# Supplementary material for: Initial Step of Selenite Reduction via Thioredoxin for Bacterial Selenoprotein Biosynthesis
Source: Int J Mol Sci. 2021 Oct 11;22(20):10965. doi: 10.3390/ijms222010965 (PMC8538045; doi:10.3390/ijms222010965)
Supplement: Supplementary file 1 [file ijms-22-10965-s001.zip]

Archive with 1 entries (1 files):
- ijms-1402997-supplementary.pdf
